# Supplementary material for: Green Synthesis of Magnesium Nitrate Nanoparticles Using Momordica charantia Peel Extract: Enhanced Antibacterial Activity and Antibiotic Potentiation Against Multidrug-Resistant Bacteria with Low Acute Toxicity
Source: Nanomaterials (Basel). 2026 Jun 12;16(12):728. doi: 10.3390/nano16120728 (PMC13305694; doi:10.3390/nano16120728)
Supplement: Supplementary file 1 [file nanomaterials-16-00728-s001.zip]

Archive with 1 entries (1 files):
- nanomaterials-4352880-supplementary.pdf
